# Supplementary material for: Ball-Milling Enhanced UV Protection Performance of Ca2Fe-Sulisobenzone Layered Double Hydroxide Organic Clay
Source: Nanomaterials (Basel). 2024 Sep 2;14(17):1436. doi: 10.3390/nano14171436 (PMC11397241; doi:10.3390/nano14171436)
Supplement: Supplementary file 1 [file nanomaterials-14-01436-s001.zip]

Archive with 1 entries (1 files):
- nanomaterials-3175938-supplementary.pdf
